# Supplementary material for: Nest site selection and nutritional provision through excreta: a form of parental care in a tropical endogeic earthworm
Source: PeerJ. 2016 May 17;4:e2032. doi: 10.7717/peerj.2032 (PMC4878366; doi:10.7717/peerj.2032)
Supplement: Data S1 [file peerj-04-2032-s001.xlsx]

## Sheet: Food quality-Depth
Terrarium	Treatments	Treatments	Food quality	Depth	Internal Excreta	External excreta	Num. Cocoons
1	1	L-Intermediate	L	Intermediate	34.659	16.835	8
1	1	G-Deep	G	Deep	9.428	16.835	2
1	1	S-Shallow	S	Shallow	8.528	16.835	0
2	2	L-Shallow	L	Shallow	24.39	6.596	0
2	2	G-Intermediate	G	Intermediate	34.167	6.596	11
2	2	S-Deep	S	Deep	14.751	6.596	2
3	3	L-Deep	L	Deep	21.376	6.404	2
3	3	G-Shallow	G	Shallow	27.225	6.404	0
3	3	S-Intermediate	S	Intermediate	6.832	6.404	6
4	1	L-Intermediate	L	Intermediate	76.158	3.846	2
4	1	G-Deep	G	Deep	22.897	3.846	11
4	1	S-Shallow	S	Shallow	15.502	3.846	2
5	2	L-Shallow	L	Shallow	46.348	9.592	0
5	2	G-Intermediate	G	Intermediate	41.812	9.592	7
5	2	S-Deep	S	Deep	34.856	9.592	6
6	3	L-Deep	L	Deep	30.6	13.227	3
6	3	G-Shallow	G	Shallow	29.467	13.227	1
6	3	S-Intermediate	S	Intermediate	27.916	13.227	11
7	1	L-Intermediate	L	Intermediate	51.983	12.026	5
7	1	G-Deep	G	Deep	19.781	12.026	6
7	1	S-Shallow	S	Shallow	6.221	12.026	2
8	2	L-Shallow	L	Shallow	47.941	12.863	3
8	2	G-Intermediate	G	Intermediate	56.295	12.863	9
8	2	S-Deep	S	Deep	29.577	12.863	0
9	3	L-Deep	L	Deep	30.761	7.79	1
9	3	G-Shallow	G	Shallow	15.403	7.79	0
9	3	S-Intermediate	S	Intermediate	14.022	7.79	12
10	1	L-Intermediate	L	Intermediate	41.147	8.361	4
10	1	G-Deep	G	Deep	19.429	8.361	8
10	1	S-Shallow	S	Shallow	9.705	8.361	4
11	2	L-Shallow	L	Shallow	36.106	15.466	0
11	2	G-Intermediate	G	Intermediate	29.315	15.466	8
11	2	S-Deep	S	Deep	11.258	15.466	4
12	3	L-Deep	L	Deep	31.047	14.814	5
12	3	G-Shallow	G	Shallow	12.185	14.814	1
12	3	S-Intermediate	S	Intermediate	18.198	14.814	14
13	1	L-Intermediate	L	Intermediate	36.607	13.035	5
13	1	G-Deep	G	Deep	27.277	13.035	5
13	1	S-Shallow	S	Shallow	12.451	13.035	4
14	2	L-Shallow	L	Shallow	65.63	13.461	2
14	2	G-Intermediate	G	Intermediate	43.583	13.461	8
14	2	S-Deep	S	Deep	21.399	13.461	5
15	3	L-Deep	L	Deep	37.281	7.826	5
15	3	G-Shallow	G	Shallow	23.853	7.826	0
15	3	S-Intermediate	S	Intermediate	10.155	7.826	9

## Sheet: Terraium
Terrarium	Treatment	External excreta	Internal excreta L	Internal excreta G	Internal excreta S	Num. Cocoons	Num. Juveniles	Mass juveniles	Num. progeny	Final mass of adult (parental)
1	1	16.835	34.659	9.428	8.528	4	6	0.3236	10	0.5142
2	2	6.596	24.39	34.167	14.751	2	12	0.6195	14	0.678
3	3	6.404	21.376	27.225	6.832	4	4	0.1378	8	0.9675
4	1	3.846	76.158	22.897	15.502	8	8	0.4167	16	0.8885
5	2	9.592	46.348	41.812	34.856	4	12	0.6938	16	0.5818
6	3	13.227	30.6	29.467	27.916	4	11	0.5974	15	0.6648
7	1	12.026	51.983	19.781	6.221	2	12	0.592	14	0.7782
8	2	12.863	47.941	56.295	29.577	4	14	0.7191	18	0.6264
9	3	7.79	30.761	15.403	14.022	5	8	0.4152	13	0.8899
10	1	8.361	41.147	19.429	9.705	6	10	0.519	16	0.8992
11	2	15.466	36.106	29.315	11.258	6	8	0.5148	14	0.8414
12	3	14.814	31.047	12.185	18.198	6	15	0.5728	21	0.8055
13	1	13.035	36.607	27.277	12.451	6	9	0.4653	15	0.7395
14	2	13.461	65.63	43.583	21.399	7	9	0.544	16	0.7895
15	3	7.826	37.281	23.853	10.155	7	6	0.441	13	0.8411
